# Supplementary material for: Rheological and Structural Evaluation of Dental Flowable Composites for Optimized Performance in Transparent Aligner Systems
Source: Polymers (Basel). 2026 May 26;18(11):1308. doi: 10.3390/polym18111308 (PMC13259519; doi:10.3390/polym18111308)
Supplement: Supplementary file 1 [file polymers-18-01308-s001.zip]

Archive with 1 entries (1 files):
- polymers-4221415-supplementary.pdf
